# Supplementary material for: Combination of Phenethyl Isothiocyanate and Dasatinib Inhibits Hepatocellular Carcinoma Metastatic Potential through FAK/STAT3/Cadherin Signalling and Reduction of VEGF Secretion
Source: Pharmaceutics. 2023 Sep 27;15(10):2390. doi: 10.3390/pharmaceutics15102390 (PMC10610226; doi:10.3390/pharmaceutics15102390)
Supplement: Supplementary file 1 [file pharmaceutics-15-02390-s001.zip]

Archive with 1 entries (1 files):
- pharmaceutics-2599563-supplementary.pdf
